# Supplementary material for: Dietary Patterns of Docosahexaenoic Acid Intake and Supplementation from Pregnancy Through Childhood with a Focus on Low- and Middle-Income Countries: A Narrative Review of Implications for Child Health
Source: Nutrients. 2025 Dec 16;17(24):3931. doi: 10.3390/nu17243931 (PMC12735697; doi:10.3390/nu17243931)
Supplement: Supplementary file 1 [file nutrients-17-03931-s001.zip]

Archive with 1 entries (1 files):
- nutrients-3939447-supplementary.pdf
